# Supplementary material for: Morphological and phylogenetic evidence for recognition of two new species of Hyphoderma (Basidiomycota) from southern China, with a key to all Chinese Hyphoderma
Source: MycoKeys. 2021 Sep 20;83:145–60. doi: 10.3897/mycokeys.83.69909 (PMC8476483; doi:10.3897/mycokeys.83.69909)
Supplement: XML Treatment for Hyphoderma puerense [file mycokeys.83.69909-treatment1.xml]

<!DOCTYPE tp:taxon-treatment
  PUBLIC "-//TaxonX//DTD Taxonomic Treatment Publishing DTD v0 20100105//EN" "tax-treatment-NSO.dtd">
<tp:taxon-treatment xmlns:tp="http://www.plazi.org/taxpub"><tp:treatment-meta><kwd-group><label>Taxon classification</label><kwd><named-content xmlns:xlink="http://www.w3.org/1999/xlink" content-type="kingdom">Fungi</named-content></kwd><kwd><named-content xmlns:xlink="http://www.w3.org/1999/xlink" content-type="order">Polyporales</named-content></kwd><kwd><named-content xmlns:xlink="http://www.w3.org/1999/xlink" content-type="family">Meruliaceae</named-content></kwd></kwd-group><mixed-citation publication-type="journal"><person-group><name><surname>Guan</surname><given-names>Qian-Xin</given-names></name><name><surname>Li</surname><given-names>Yi-Fei</given-names></name><name><surname>Zhao</surname><given-names>Chang-Lin</given-names></name></person-group><article-title>Morphological and phylogenetic evidence for recognition of two new species of <italic><tp:taxon-name><tp:taxon-name-part taxon-name-part-type="genus" reg="Hyphoderma">Hyphoderma</tp:taxon-name-part></tp:taxon-name></italic> (<tp:taxon-name><tp:taxon-name-part taxon-name-part-type="phylum">Basidiomycota</tp:taxon-name-part></tp:taxon-name>) from southern China, with a key to all Chinese <italic><tp:taxon-name><tp:taxon-name-part taxon-name-part-type="genus" reg="Hyphoderma">Hyphoderma</tp:taxon-name-part></tp:taxon-name></italic></article-title><source>MycoKeys</source><day>20</day><month>9</month><year>2021</year><volume>83</volume><fpage>145</fpage><lpage>160</lpage><pub-id pub-id-type="doi">10.3897/mycokeys.83.69909</pub-id></mixed-citation></tp:treatment-meta><tp:nomenclature><tp:taxon-name>
              <object-id xmlns:xlink="http://www.w3.org/1999/xlink" content-type="arpha" xlink:type="simple">73F48FA2-9D28-59A2-A6AC-AE1A438B6452</object-id>
              <tp:taxon-name-part taxon-name-part-type="genus" reg="Hyphoderma">Hyphoderma</tp:taxon-name-part>
              <tp:taxon-name-part taxon-name-part-type="species" reg="puerense">puerense</tp:taxon-name-part>
              <object-id xmlns:xlink="http://www.w3.org/1999/xlink" content-type="mycobank" xlink:type="simple">838411</object-id>
            </tp:taxon-name><tp:taxon-authority>C.L. Zhao &amp; Q.X. Guan</tp:taxon-authority><tp:taxon-status xmlns:xlink="http://www.w3.org/1999/xlink" xlink:type="simple">sp. nov.</tp:taxon-status><xref ref-type="fig" rid="F2">Figs 2</xref><xref ref-type="fig" rid="F3">, 3</xref></tp:nomenclature><tp:treatment-sec sec-type="Holotype" id="SECID0EXPAI"><title>Holotype.</title><p>China. Yunnan Province, Puer, Jingdong County, Huilianghe Village, GPS co-ordinates <named-content xmlns:xlink="http://www.w3.org/1999/xlink" content-type="dwc:verbatimCoordinates" xlink:type="simple"><named-content content-type="geo-json" specific-use="{&#34;type&#34;:&#34;Point&#34;,&#34;coordinates&#34;:[100.942222,24.079167]}" id="NCID0EAQAI" xlink:type="simple">24°04'45"N, 100°56'32"E</named-content></named-content>, altitude 1246 m a.s.l., on fallen angiosperm branch, leg. C.L. Zhao, 4 January 2019, CLZhao 9476 (<named-content xmlns:xlink="http://www.w3.org/1999/xlink" content-type="dwc:institutional_code" xlink:type="simple">SWFC</named-content>).</p></tp:treatment-sec><tp:treatment-sec sec-type="etymology" id="SECID0EKQAI"><title>Etymology.</title><p><italic><tp:taxon-name><tp:taxon-name-part taxon-name-part-type="genus" reg="Hyphoderma"/><tp:taxon-name-part taxon-name-part-type="species" reg="puerense">puerense</tp:taxon-name-part></tp:taxon-name></italic> (Lat.): referring to the locality (Puer) of the specimens.</p></tp:treatment-sec><tp:treatment-sec sec-type="description" id="SECID0E1QAI"><title>Description.</title><p>Basidioma annual, resupinate, adnate, byssoid, without odour and taste when fresh, up to 15 cm long, 3 cm wide, 100–260 µm thick. Hymenial surface smooth to floccose, cream when fresh, cream to slightly buff on drying. Margin sterile, thinning out, narrow, cream.</p><p>Hyphal system monomitic, generative hyphae with clamps, colourless, thick-walled, frequently branched, interwoven, 2.5–4.5 µm in diameter; <abbrev xmlns:xlink="http://www.w3.org/1999/xlink" xlink:title="Melzer’s Reagent" id="ABBRID0EBRAI" xlink:type="simple">IKI</abbrev>-, <abbrev xmlns:xlink="http://www.w3.org/1999/xlink" xlink:title="Cotton Blue" id="ABBRID0EFRAI" xlink:type="simple">CB</abbrev>-; tissues unchanged in <abbrev xmlns:xlink="http://www.w3.org/1999/xlink" xlink:title="5% potassium hydroxide water solution" id="ABBRID0EJRAI" xlink:type="simple">KOH</abbrev>; subhymenial hyphae densely covered by crystals.</p><fig id="F2" position="float" orientation="portrait"><object-id xmlns:xlink="http://www.w3.org/1999/xlink" content-type="doi" xlink:type="simple">10.3897/mycokeys.83.69909.figure2</object-id><object-id xmlns:xlink="http://www.w3.org/1999/xlink" content-type="arpha" xlink:type="simple">9C7AD44A-EA4D-5D26-BFB1-CC57015F03AA</object-id><label>Figure 2.</label><caption><p>Basidiomata of <italic><tp:taxon-name><tp:taxon-name-part taxon-name-part-type="genus" reg="Hyphoderma">Hyphoderma</tp:taxon-name-part><tp:taxon-name-part taxon-name-part-type="species" reg="puerense">puerense</tp:taxon-name-part></tp:taxon-name></italic> (holotype). Scale bars: 2 cm (<bold>a</bold>); 1 mm (<bold>b</bold>).</p></caption><graphic xmlns:xlink="http://www.w3.org/1999/xlink" xlink:href="mycokeys-83-145-g002.jpg" position="float" orientation="portrait" xlink:type="simple" id="oo_590883.jpg"><uri content-type="original_file" xlink:type="simple">https://binary.pensoft.net/fig/590883</uri></graphic></fig><p>Cystidia tubular, encrusted with small crystals, 25–97 × 5.5–9.5 µm.</p><p>Basidia clavate to subcylindrical, slightly constricted in the middle to somewhat sinuous, with 4 sterigmata and a basal clamp, 20–30 × 4.5–6 µm.</p><fig id="F3" position="float" orientation="portrait"><object-id xmlns:xlink="http://www.w3.org/1999/xlink" content-type="doi" xlink:type="simple">10.3897/mycokeys.83.69909.figure3</object-id><object-id xmlns:xlink="http://www.w3.org/1999/xlink" content-type="arpha" xlink:type="simple">E5FC8AD2-0BEE-5633-BFC2-E408B783C3BF</object-id><label>Figure 3.</label><caption><p>Microscopic structures of <italic><tp:taxon-name><tp:taxon-name-part taxon-name-part-type="genus" reg="Hyphoderma">Hyphoderma</tp:taxon-name-part><tp:taxon-name-part taxon-name-part-type="species" reg="puerense">puerense</tp:taxon-name-part></tp:taxon-name></italic> (holotype) <bold>a</bold> basidiospores <bold>b</bold> basidia and basidioles <bold>c</bold> cystidia <bold>d</bold> a section of hymenium. Scale bars: 5 µm (<bold>a</bold>); 10 µm (<bold>b–d</bold>).</p></caption><graphic xmlns:xlink="http://www.w3.org/1999/xlink" xlink:href="mycokeys-83-145-g003.jpg" position="float" orientation="portrait" xlink:type="simple" id="oo_590884.jpg"><uri content-type="original_file" xlink:type="simple">https://binary.pensoft.net/fig/590884</uri></graphic></fig><p>Basidiospores ellipsoid, colourless, thin-walled, smooth, <abbrev xmlns:xlink="http://www.w3.org/1999/xlink" xlink:title="Melzer’s Reagent" id="ABBRID0ERTAI" xlink:type="simple">IKI</abbrev>-, <abbrev xmlns:xlink="http://www.w3.org/1999/xlink" xlink:title="Cotton Blue" id="ABBRID0EVTAI" xlink:type="simple">CB</abbrev>-, (5.5–)6–7.5(–8) × 3–4.5(–5) µm, L = 6.53 µm, W = 3.71 µm, Q = 1.73–1.79 (n = 60/2).</p></tp:treatment-sec><tp:treatment-sec sec-type="habitat" id="SECID0EZTAI"><title>Habitat and ecology.</title><p>Climate of the sample collection site is subtropical monsoon climate area, the forest type is evergreen angiosperm forest and samples were collected on fallen angiosperm branches.</p><fig id="F5" position="float" orientation="portrait"><object-id xmlns:xlink="http://www.w3.org/1999/xlink" content-type="doi" xlink:type="simple">10.3897/mycokeys.83.69909.figure5</object-id><object-id xmlns:xlink="http://www.w3.org/1999/xlink" content-type="arpha" xlink:type="simple">138F8F13-66BD-548B-8381-215DA2BB4CA5</object-id><label>Figure 5.</label><caption><p>Microscopic structures of <italic><tp:taxon-name><tp:taxon-name-part taxon-name-part-type="genus" reg="Hyphoderma">Hyphoderma</tp:taxon-name-part><tp:taxon-name-part taxon-name-part-type="species" reg="tenuissimum">tenuissimum</tp:taxon-name-part></tp:taxon-name></italic> (holotype) <bold>a</bold> basidiospores <bold>b</bold> basidia and basidioles <bold>c</bold> cystidia <bold>d</bold> a section of hymenium. Scale bars: 10 µm (<bold>a–d</bold>).</p></caption><graphic xmlns:xlink="http://www.w3.org/1999/xlink" xlink:href="mycokeys-83-145-g004.jpg" position="float" orientation="portrait" xlink:type="simple" id="oo_590885.jpg"><uri content-type="original_file" xlink:type="simple">https://binary.pensoft.net/fig/590885</uri></graphic></fig></tp:treatment-sec><tp:treatment-sec sec-type="material" id="SECID0EAVAI"><title>Additional specimens examined.</title><p>China. Yunnan Province, Puer, Jingdong County, Huilianghe Village, GPS co-ordinates <named-content xmlns:xlink="http://www.w3.org/1999/xlink" content-type="dwc:verbatimCoordinates" xlink:type="simple"><named-content content-type="geo-json" specific-use="{&#34;type&#34;:&#34;Point&#34;,&#34;coordinates&#34;:[100.942222,24.079167]}" id="NCID0EJVAI" xlink:type="simple">24°04'45"N, 100°56'32"E</named-content></named-content>, altitude 1246 m a.s.l., on fallen angiosperm branch, leg. C.L. Zhao, 5 January 2019, CLZhao 9583 (<named-content xmlns:xlink="http://www.w3.org/1999/xlink" content-type="dwc:institutional_code" xlink:type="simple">SWFC</named-content>).</p></tp:treatment-sec></tp:taxon-treatment>
