# Supplementary material for: Morphological and phylogenetic evidence for recognition of two new species of Hyphoderma (Basidiomycota) from southern China, with a key to all Chinese Hyphoderma
Source: MycoKeys. 2021 Sep 20;83:145–60. doi: 10.3897/mycokeys.83.69909 (PMC8476483; doi:10.3897/mycokeys.83.69909)
Supplement: XML Treatment for Hyphoderma tenuissimum [file mycokeys.83.69909-treatment2.xml]

<!DOCTYPE tp:taxon-treatment
  PUBLIC "-//TaxonX//DTD Taxonomic Treatment Publishing DTD v0 20100105//EN" "tax-treatment-NSO.dtd">
<tp:taxon-treatment xmlns:tp="http://www.plazi.org/taxpub"><tp:treatment-meta><kwd-group><label>Taxon classification</label><kwd><named-content xmlns:xlink="http://www.w3.org/1999/xlink" content-type="kingdom">Fungi</named-content></kwd><kwd><named-content xmlns:xlink="http://www.w3.org/1999/xlink" content-type="order">Polyporales</named-content></kwd><kwd><named-content xmlns:xlink="http://www.w3.org/1999/xlink" content-type="family">Meruliaceae</named-content></kwd></kwd-group><mixed-citation publication-type="journal"><person-group><name><surname>Guan</surname><given-names>Qian-Xin</given-names></name><name><surname>Li</surname><given-names>Yi-Fei</given-names></name><name><surname>Zhao</surname><given-names>Chang-Lin</given-names></name></person-group><article-title>Morphological and phylogenetic evidence for recognition of two new species of <italic><tp:taxon-name><tp:taxon-name-part taxon-name-part-type="genus" reg="Hyphoderma">Hyphoderma</tp:taxon-name-part></tp:taxon-name></italic> (<tp:taxon-name><tp:taxon-name-part taxon-name-part-type="phylum">Basidiomycota</tp:taxon-name-part></tp:taxon-name>) from southern China, with a key to all Chinese <italic><tp:taxon-name><tp:taxon-name-part taxon-name-part-type="genus" reg="Hyphoderma">Hyphoderma</tp:taxon-name-part></tp:taxon-name></italic></article-title><source>MycoKeys</source><day>20</day><month>9</month><year>2021</year><volume>83</volume><fpage>145</fpage><lpage>160</lpage><pub-id pub-id-type="doi">10.3897/mycokeys.83.69909</pub-id></mixed-citation></tp:treatment-meta><tp:nomenclature><tp:taxon-name>
              <object-id xmlns:xlink="http://www.w3.org/1999/xlink" content-type="arpha" xlink:type="simple">523885D7-51A5-5383-B36E-DB68F4E670D0</object-id>
              <tp:taxon-name-part taxon-name-part-type="genus" reg="Hyphoderma">Hyphoderma</tp:taxon-name-part>
              <tp:taxon-name-part taxon-name-part-type="species" reg="tenuissimum">tenuissimum</tp:taxon-name-part>
              <object-id xmlns:xlink="http://www.w3.org/1999/xlink" content-type="mycobank" xlink:type="simple">838412</object-id>
            </tp:taxon-name><tp:taxon-authority>C.L. Zhao &amp; Q.X. Guan</tp:taxon-authority><tp:taxon-status xmlns:xlink="http://www.w3.org/1999/xlink" xlink:type="simple">sp. nov.</tp:taxon-status><xref ref-type="fig" rid="F4">Figs 4</xref><xref ref-type="fig" rid="F5">, 5</xref></tp:nomenclature><tp:treatment-sec sec-type="Holotype" id="SECID0EEXAI"><title>Holotype.</title><p>China. Yunnan Province, Chuxiong, Zixishan Forestry Park, GPS co-ordinates <named-content xmlns:xlink="http://www.w3.org/1999/xlink" content-type="dwc:verbatimCoordinates" xlink:type="simple"><named-content content-type="geo-json" specific-use="{&#34;type&#34;:&#34;Point&#34;,&#34;coordinates&#34;:[101.410278,25.023889]}" id="NCID0ENXAI" xlink:type="simple">25°01'26"N, 101°24'37"E</named-content></named-content>, altitude 2313 m a.s.l., on fallen angiosperm branch, leg. C.L. Zhao, 1 July 2018, CLZhao 7221 (<named-content xmlns:xlink="http://www.w3.org/1999/xlink" content-type="dwc:institutional_code" xlink:type="simple">SWFC</named-content>).</p></tp:treatment-sec><tp:treatment-sec sec-type="etymology" id="SECID0EXXAI"><title>Etymology.</title><p><italic><tp:taxon-name><tp:taxon-name-part taxon-name-part-type="genus" reg="Hyphoderma"/><tp:taxon-name-part taxon-name-part-type="species" reg="tenuissimum">tenuissimum</tp:taxon-name-part></tp:taxon-name></italic> (Lat.): referring to the thin basidiomata.</p></tp:treatment-sec><tp:treatment-sec sec-type="description" id="SECID0EHYAI"><title>Description.</title><p>Basidioma annual, resupinate, adnate, membranaceous when fresh, hard membranaceous upon drying, up to 20 cm long, 3 cm wide, 30–100 µm thick. Hymenial surface tuberculate to minutely-grandinioid, slightly buff when fresh, buff upon drying, cracking. Margin sterile, slightly buff, 1 mm wide.</p><fig id="F4" position="float" orientation="portrait"><object-id xmlns:xlink="http://www.w3.org/1999/xlink" content-type="doi" xlink:type="simple">10.3897/mycokeys.83.69909.figure4</object-id><object-id xmlns:xlink="http://www.w3.org/1999/xlink" content-type="arpha" xlink:type="simple">DCD8B912-DE2E-56D9-AFFC-712263875412</object-id><label>Figure 4.</label><caption><p>Basidiomata of <italic><tp:taxon-name><tp:taxon-name-part taxon-name-part-type="genus" reg="Hyphoderma">Hyphoderma</tp:taxon-name-part><tp:taxon-name-part taxon-name-part-type="species" reg="tenuissimum">tenuissimum</tp:taxon-name-part></tp:taxon-name></italic> (holotype). Scale bars: 2 cm (<bold>a</bold>); 1 mm (<bold>b</bold>).</p></caption><graphic xmlns:xlink="http://www.w3.org/1999/xlink" xlink:href="mycokeys-83-145-g005.jpg" position="float" orientation="portrait" xlink:type="simple" id="oo_590886.jpg"><uri content-type="original_file" xlink:type="simple">https://binary.pensoft.net/fig/590886</uri></graphic></fig><p>Hyphal system monomitic, generative hyphae with clamps, colourless, thick-walled, frequently branched, interwoven, 3–5 µm in diameter, <abbrev xmlns:xlink="http://www.w3.org/1999/xlink" xlink:title="Melzer’s Reagent" id="ABBRID0EKZAI" xlink:type="simple">IKI</abbrev>-, <abbrev xmlns:xlink="http://www.w3.org/1999/xlink" xlink:title="Cotton Blue" id="ABBRID0EOZAI" xlink:type="simple">CB</abbrev>-; tissues unchanged in <abbrev xmlns:xlink="http://www.w3.org/1999/xlink" xlink:title="5% potassium hydroxide water solution" id="ABBRID0ESZAI" xlink:type="simple">KOH</abbrev>.</p><p>Cystidia large, cylindrical, with 4–12 clamped septa, with abundant encrustations, 50–220 × 6.5–13 µm.</p><p>Basidia clavate to subcylindrical, constricted, somewhat sinuous, with 4 sterigmata and a basal clamp connection, 17–31 × 4.5–8 µm.</p><p>Basidiospores cylindrical, colourless, thin-walled, smooth, with oil drops inside, <abbrev xmlns:xlink="http://www.w3.org/1999/xlink" xlink:title="Melzer’s Reagent" id="ABBRID0E1ZAI" xlink:type="simple">IKI</abbrev>–, <abbrev xmlns:xlink="http://www.w3.org/1999/xlink" xlink:title="Cotton Blue" id="ABBRID0E5ZAI" xlink:type="simple">CB</abbrev>–, 7–10.5(–11) × 3–4.5(–5) µm, L = 8.75 µm, W = 4.15 µm, Q = 2.02–2.18 (n = 120/4).</p></tp:treatment-sec><tp:treatment-sec sec-type="habitat" id="SECID0EC1AI"><title>Habitat and ecology.</title><p>Climate of the sample collection site is subtropical monsoon climate area, the forest type is evergreen angiosperm forest and samples were collected on fallen angiosperm branches.</p></tp:treatment-sec><tp:treatment-sec sec-type="material" id="SECID0EH1AI"><title>Additional specimens examined.</title><p>China. Yunnan Province, Chuxiong, Zixishan National Forestry Park, GPS co-ordinates <named-content xmlns:xlink="http://www.w3.org/1999/xlink" content-type="dwc:verbatimCoordinates" xlink:type="simple"><named-content content-type="geo-json" specific-use="{&#34;type&#34;:&#34;Point&#34;,&#34;coordinates&#34;:[101.410278,25.023889]}" id="NCID0EQ1AI" xlink:type="simple">25°01'26"N, 101°24'37"E</named-content></named-content>, altitude 2263 m a.s.l., on fallen angiosperm branch, leg. C.L. Zhao, 1 July 2018, CLZhao 6930, CLZhao 7003 (<named-content xmlns:xlink="http://www.w3.org/1999/xlink" content-type="dwc:institutional_code" xlink:type="simple">SWFC</named-content>); Wenshan, Pingba Town, Wenshan National Nature Reserve, GPS co-ordinates <named-content xmlns:xlink="http://www.w3.org/1999/xlink" content-type="dwc:verbatimCoordinates" xlink:type="simple"><named-content content-type="geo-json" specific-use="{&#34;type&#34;:&#34;Point&#34;,&#34;coordinates&#34;:[104.713056,23.305278]}" id="NCID0E41AI" xlink:type="simple">23°18'19"N, 104°42'47"E</named-content></named-content>, altitude 1976 m a.s.l., on fallen angiosperm branch, leg. C.L. Zhao, 25 July 2019, CLZhao 16210 (<named-content xmlns:xlink="http://www.w3.org/1999/xlink" content-type="dwc:institutional_code" xlink:type="simple">SWFC</named-content>).</p></tp:treatment-sec><tp:treatment-sec><!--Section generated to contain objects referenced in tp:taxon-treatment.--><fig id="F5" position="float" orientation="portrait"><object-id xmlns:xlink="http://www.w3.org/1999/xlink" content-type="doi" xlink:type="simple">10.3897/mycokeys.83.69909.figure5</object-id><object-id xmlns:xlink="http://www.w3.org/1999/xlink" content-type="arpha" xlink:type="simple">138F8F13-66BD-548B-8381-215DA2BB4CA5</object-id><label>Figure 5.</label><caption><p>Microscopic structures of <italic><tp:taxon-name><tp:taxon-name-part taxon-name-part-type="genus" reg="Hyphoderma">Hyphoderma</tp:taxon-name-part><tp:taxon-name-part taxon-name-part-type="species" reg="tenuissimum">tenuissimum</tp:taxon-name-part></tp:taxon-name></italic> (holotype) <bold>a</bold> basidiospores <bold>b</bold> basidia and basidioles <bold>c</bold> cystidia <bold>d</bold> a section of hymenium. Scale bars: 10 µm (<bold>a–d</bold>).</p></caption><graphic xmlns:xlink="http://www.w3.org/1999/xlink" xlink:href="mycokeys-83-145-g004.jpg" position="float" orientation="portrait" xlink:type="simple" id="oo_590885.jpg"><uri content-type="original_file" xlink:type="simple">https://binary.pensoft.net/fig/590885</uri></graphic></fig></tp:treatment-sec></tp:taxon-treatment>
